# Supplementary material for: Merkel cell polyomavirus small T antigen is a viral transcription activator that is essential for viral genome maintenance
Source: PLoS Pathog. 2022 Dec 27;18(12):e1011039. doi: 10.1371/journal.ppat.1011039 (PMC9829177; doi:10.1371/journal.ppat.1011039)
Supplement: S1 Dataset — (XLSX) [file ppat.1011039.s008.xlsx]

## Sheet: Panther Analysis
Panther Classification	Accession Number	Protein ID	Empty (53642 SpC)	ST (53643 SpC)	LSD 53644 SpC	Protein Subclassification
Nucleic Acid Metabolism Proteins
Pre-mRNA-splicing factor ISY1 homolog OS=Homo sapiens OX=9606 GN=ISY1 PE=1 SV=3	Q9ULR0	ISY1	0	5	0	RNA splicing factor
Coiled-coil domain-containing protein 12 OS=Homo sapiens OX=9606 GN=CCDC12 PE=1 SV=1	Q8WUD4	CCD12	0	8	0	RNA splicing factor
Protein BUD31 homolog OS=Homo sapiens OX=9606 GN=BUD31 PE=1 SV=2	P41223	BUD31	0	7	6	RNA splicing factor
Splicing factor 3B subunit 2 OS=Homo sapiens OX=9606 GN=SF3B2 PE=1 SV=2	Q13435	SF3B2	59	334	3	RNA splicing factor
Small nuclear ribonucleoprotein Sm D1 OS=Homo sapiens OX=9606 GN=SNRPD1 PE=1 SV=1	P62314	SMD1	0	7	0	RNA splicing factor
U6 snRNA-associated Sm-like protein LSm2 OS=Homo sapiens OX=9606 GN=LSM2 PE=1 SV=1	Q9Y333	LSM2	0	8	7	RNA splicing factor
Splicing factor 3B subunit 6 OS=Homo sapiens OX=9606 GN=SF3B6 PE=1 SV=1	Q9Y3B4	SF3B6	0	12	2	RNA splicing factor
Serine/arginine-rich splicing factor 11 OS=Homo sapiens OX=9606 GN=SRSF11 PE=1 SV=1	Q05519	SRS11	0	6	0	RNA splicing factor
Nuclear inhibitor of protein phosphatase 1 OS=Homo sapiens OX=9606 GN=PPP1R8 PE=1 SV=2	Q12972	PP1R8	0	7	5	RNA splicing factor
Phosphorylated adapter RNA export protein OS=Homo sapiens OX=9606 GN=PHAX PE=1 SV=1	Q9H814	PHAX	2	16	20	RNA metabolism
Signal recognition particle 9 kDa protein OS=Homo sapiens OX=9606 GN=SRP9 PE=1 SV=2	P49458	SRP09	0	9	6	RNA metabolism
H/ACA ribonucleoprotein complex subunit 3 OS=Homo sapiens OX=9606 GN=NOP10 PE=1 SV=1	Q9NPE3	NOP10	0	10	5	RNA metabolism
RNA-binding protein 26 OS=Homo sapiens OX=9606 GN=RBM26 PE=1 SV=3	Q5T8P6	RBM26	0	8	0	RNA metabolism
H/ACA ribonucleoprotein complex subunit 1 OS=Homo sapiens OX=9606 GN=GAR1 PE=1 SV=1	Q9NY12	GAR1	0	5	5	RNA metabolism
Zinc finger CCHC domain-containing protein 8 OS=Homo sapiens OX=9606 GN=ZCCHC8 PE=1 SV=2	Q6NZY4	ZCHC8	0	30	0	RNA metabolism
YLP motif-containing protein 1 OS=Homo sapiens OX=9606 GN=YLPM1 PE=1 SV=4	P49750	YLPM1	8	42	0	DNA metabolism
Bcl-2-associated transcription factor 1 OS=Homo sapiens OX=9606 GN=BCLAF1 PE=1 SV=2	Q9NYF8	BCLF1	13	118	2	DNA metabolism
Thyroid hormone receptor-associated protein 3 OS=Homo sapiens OX=9606 GN=THRAP3 PE=1 SV=2	Q9Y2W1	TR150	12	70	0	DNA metabolism
Sperm-associated antigen 7 OS=Homo sapiens OX=9606 GN=SPAG7 PE=1 SV=2	O75391	SPAG7	0	8	6	DNA metabolism
Mediator of RNA polymerase II transcription subunit 18 OS=Homo sapiens OX=9606 GN=MED18 PE=1 SV=1	Q9BUE0	MED18	0	5	0	general transcription factor
Transcription elongation factor SPT4 OS=Homo sapiens OX=9606 GN=SUPT4H1 PE=1 SV=1	P63272	SPT4H	0	9	0	general transcription factor
Transcription initiation factor IIA subunit 1 OS=Homo sapiens OX=9606 GN=GTF2A1 PE=1 SV=1	P52655	TF2AA	0	5	9	general transcription factor
Mediator of RNA polymerase II transcription subunit 30 OS=Homo sapiens OX=9606 GN=MED30 PE=1 SV=1	Q96HR3	MED30	0	10	0	general transcription factor
Probable tRNA N6-adenosine threonylcarbamoyltransferase OS=Homo sapiens OX=9606 GN=OSGEP PE=1 SV=1	Q9NPF4	OSGEP	0	5	0	RNA processing factor
Zinc finger matrin-type protein 2 OS=Homo sapiens OX=9606 GN=ZMAT2 PE=1 SV=1	Q96NC0	ZMAT2	0	14	10	RNA processing factor
SR-related and CTD-associated factor 8 OS=Homo sapiens OX=9606 GN=SCAF8 PE=1 SV=1	Q9UPN6	SCAF8	0	5	0	RNA processing factor
Microprocessor complex subunit DGCR8 OS=Homo sapiens OX=9606 GN=DGCR8 PE=1 SV=1	Q8WYQ5	DGCR8	0	9	0	RNA processing factor
Endoribonuclease LACTB2 OS=Homo sapiens OX=9606 GN=LACTB2 PE=1 SV=2	Q53H82	LACB2	0	8	0	endoribonuclease
Ribonuclease P protein subunit p25-like protein OS=Homo sapiens OX=9606 GN=RPP25L PE=1 SV=1	Q8N5L8	RP25L	0	5	0	endoribonuclease
Poly(A)-specific ribonuclease PARN OS=Homo sapiens OX=9606 GN=PARN PE=1 SV=1	O95453	PARN	0	5	0	mRNA polyadenylation factor
Cleavage stimulation factor subunit 2 tau variant OS=Homo sapiens OX=9606 GN=CSTF2T PE=1 SV=1	Q9H0L4	CSTFT	0	11	0	mRNA polyadenylation factor
DNA-directed RNA polymerase II subunit RPB3 OS=Homo sapiens OX=9606 GN=POLR2C PE=1 SV=2	P19387	RPB3	0	5	0	DNA-Directed RNA polymerase
TRMT1-like protein OS=Homo sapiens OX=9606 GN=TRMT1L PE=1 SV=2	Q7Z2T5	TRM1L	3	15	0	RNA methyltransferase
Cytoskeletal Proteins
Spectrin beta chain, non-erythrocytic 4 OS=Homo sapiens OX=9606 GN=SPTBN4 PE=1 SV=2	Q9H254	SPTN4	0	5	0	Actin
Beta-centractin OS=Homo sapiens OX=9606 GN=ACTR1B PE=1 SV=1	P42025	ACTY	0	7	0	Actin
Protein kinase C and casein kinase substrate in neurons protein 3 OS=Homo sapiens OX=9606 GN=PACSIN3 PE=1 SV=2	Q9UKS6	PACN3	3	17	0	Actin
Actin-related protein 2/3 complex subunit 5 OS=Homo sapiens OX=9606 GN=ARPC5 PE=1 SV=3	O15511	ARPC5	0	7	8	Actin
PDZ and LIM domain protein 3 OS=Homo sapiens OX=9606 GN=PDLIM3 PE=1 SV=1	Q53GG5	PDLI3	0	6	0	Actin
Myosin phosphatase Rho-interacting protein OS=Homo sapiens OX=9606 GN=MPRIP PE=1 SV=3	Q6WCQ1	MPRIP	0	6	0	Actin
Kinesin-like protein KIFC1 OS=Homo sapiens OX=9606 GN=KIFC1 PE=1 SV=2	Q9BW19	KIFC1	0	8	0	Microtubule binding motor
Kinesin light chain 3 OS=Homo sapiens OX=9606 GN=KLC3 PE=1 SV=2	Q6P597	KLC3	0	7	0	Microtubule binding motor
Kinesin-like protein KIF23 OS=Homo sapiens OX=9606 GN=KIF23 PE=1 SV=3	Q02241	KIF23	0	6	0	Microtubule binding motor
Kinesin-like protein KIF20A OS=Homo sapiens OX=9606 GN=KIF20A PE=1 SV=1	O95235	KI20A	0	10	0	Microtubule binding motor
Centrosome-associated protein 350 OS=Homo sapiens OX=9606 GN=CEP350 PE=1 SV=1	Q5VT06	CE350	0	42	0	Non-motor microtubule binding
Microtubule-associated protein 1A OS=Homo sapiens OX=9606 GN=MAP1A PE=1 SV=6	P78559	MAP1A	0	19	0	Non-motor microtubule binding
Microtubule-associated protein RP/EB family member 2 OS=Homo sapiens OX=9606 GN=MAPRE2 PE=1 SV=1	Q15555	MARE2	0	10	5	Non-motor microtubule binding
Stathmin OS=Homo sapiens OX=9606 GN=STMN1 PE=1 SV=3	P16949	STMN1	0	31	39	Non-motor microtubule binding
Tubulin beta-8 chain OS=Homo sapiens OX=9606 GN=TUBB8 PE=1 SV=2	Q3ZCM7	TBB8	0	39	0	Tubulin
Tubulin beta-2A chain OS=Homo sapiens OX=9606 GN=TUBB2A PE=1 SV=1	Q13885	TBB2A	0	115	0	Tubulin
Tubulin alpha-1C chain OS=Homo sapiens OX=9606 GN=TUBA1C PE=1 SV=1	Q9BQE3	TBA1C	0	152	94	Tubulin
Tubulin beta-4A chain OS=Homo sapiens OX=9606 GN=TUBB4A PE=1 SV=2	P04350	TBB4A	0	87	81	Tubulin
Caldesmon OS=Homo sapiens OX=9606 GN=CALD1 PE=1 SV=3	Q05682	CALD1	4	36	63	Non-motor actin binding
Formin-binding protein 1 OS=Homo sapiens OX=9606 GN=FNBP1 PE=1 SV=2	Q96RU3	FNBP1	0	7	0	Non-motor actin binding
Twinfilin-2 OS=Homo sapiens OX=9606 GN=TWF2 PE=1 SV=2	Q6IBS0	TWF2	0	7	0	Non-motor actin binding
Tropomyosin alpha-3 chain OS=Homo sapiens OX=9606 GN=TPM3 PE=1 SV=2	P06753	TPM3	0	8	11	Actin binding motor
Tropomyosin alpha-4 chain OS=Homo sapiens OX=9606 GN=TPM4 PE=1 SV=3	P67936	TPM4	0	5	15	Actin binding motor
Dynein light chain 2, cytoplasmic OS=Homo sapiens OX=9606 GN=DYNLL2 PE=1 SV=1	Q96FJ2	DYL2	0	11	8	Microtubule
Septin-6 OS=Homo sapiens OX=9606 GN=SEPTIN6 PE=1 SV=4	Q14141	SEPT6	0	14	12	Cytoskeletal
Metabolite Interconversion Enzymes
NADH dehydrogenase [ubiquinone] 1 alpha subcomplex subunit 9, mitochondrial OS=Homo sapiens OX=9606 GN=NDUFA9 PE=1 SV=2	Q16795	NDUA9	0	5	0	Oxidoreductase
NADH dehydrogenase [ubiquinone] 1 alpha subcomplex subunit 2 OS=Homo sapiens OX=9606 GN=NDUFA2 PE=1 SV=3	O43678	NDUA2	0	5	5	Oxidoreductase
Ribosyldihydronicotinamide dehydrogenase [quinone] OS=Homo sapiens OX=9606 GN=NQO2 PE=1 SV=5	P16083	NQO2	0	6	5	Oxidoreductase
Cytochrome c oxidase subunit NDUFA4 OS=Homo sapiens OX=9606 GN=NDUFA4 PE=1 SV=1	O00483	NDUA4	0	6	0	Oxidoreductase
NADH dehydrogenase [ubiquinone] 1 beta subcomplex subunit 7 OS=Homo sapiens OX=9606 GN=NDUFB7 PE=1 SV=4	P17568	NDUB7	0	5	0	Oxidoreductase
Thioredoxin OS=Homo sapiens OX=9606 GN=TXN PE=1 SV=3	P10599	THIO	0	18	12	Oxidoreductase
NADH dehydrogenase [ubiquinone] iron-sulfur protein 6, mitochondrial OS=Homo sapiens OX=9606 GN=NDUFS6 PE=1 SV=1	O75380	NDUS6	0	10	7	Oxidoreductase
NADH dehydrogenase [ubiquinone] iron-sulfur protein 5 OS=Homo sapiens OX=9606 GN=NDUFS5 PE=1 SV=3	O43920	NDUS5	0	5	0	Dehydrogenase
Glycerol-3-phosphate dehydrogenase 1-like protein OS=Homo sapiens OX=9606 GN=GPD1L PE=1 SV=1	Q8N335	GPD1L	0	7	0	Dehydrogenase
Bis(5'-nucleosyl)-tetraphosphatase [asymmetrical] OS=Homo sapiens OX=9606 GN=NUDT2 PE=1 SV=3	P50583	AP4A	0	6	0	Hydrolase
Valacyclovir hydrolase OS=Homo sapiens OX=9606 GN=BPHL PE=1 SV=1	Q86WA6	BPHL	0	6	5	Hydrolase
Cytochrome c oxidase subunit 5B, mitochondrial OS=Homo sapiens OX=9606 GN=COX5B PE=1 SV=2	P10606	COX5B	0	12	7	Oxidase
Heme oxygenase 2 OS=Homo sapiens OX=9606 GN=HMOX2 PE=1 SV=2	P30519	HMOX2	0	6	0	Oxygenase
N-terminal Xaa-Pro-Lys N-methyltransferase 1 OS=Homo sapiens OX=9606 GN=NTMT1 PE=1 SV=3	Q9BV86	NTM1A	0	6	5	Methyltransferase
Beta-enolase OS=Homo sapiens OX=9606 GN=ENO3 PE=1 SV=5	P13929	ENOB	0	42	0	Lyase
Pterin-4-alpha-carbinolamine dehydratase OS=Homo sapiens OX=9606 GN=PCBD1 PE=1 SV=2	P61457	PHS	0	8	5	Dehydratase
Membrane Trafficking Proteins
OCIA domain-containing protein 2 OS=Homo sapiens OX=9606 GN=OCIAD2 PE=1 SV=1	Q56VL3	OCAD2	0	5	0	Membrane Traffic
Charged multivesicular body protein 2b OS=Homo sapiens OX=9606 GN=CHMP2B PE=1 SV=1	Q9UQN3	CHM2B	0	5	6	Membrane Traffic
Golgin subfamily A member 2 OS=Homo sapiens OX=9606 GN=GOLGA2 PE=1 SV=3	Q08379	GOGA2	0	10	0	Membrane Traffic
Golgi-associated PDZ and coiled-coil motif-containing protein OS=Homo sapiens OX=9606 GN=GOPC PE=1 SV=1	Q9HD26	GOPC	0	6	0	Membrane Traffic
Epidermal growth factor receptor substrate 15-like 1 OS=Homo sapiens OX=9606 GN=EPS15L1 PE=1 SV=1	Q9UBC2	EP15R	0	6	0	Membrane Traffic
Cation-dependent mannose-6-phosphate receptor OS=Homo sapiens OX=9606 GN=M6PR PE=1 SV=1	P20645	MPRD	0	8	0	Membrane Traffic
B-cell receptor-associated protein 31 OS=Homo sapiens OX=9606 GN=BCAP31 PE=1 SV=3	P51572	BAP31	0	8	0	Membrane Traffic
RalBP1-associated Eps domain-containing protein 1 OS=Homo sapiens OX=9606 GN=REPS1 PE=1 SV=3	Q96D71	REPS1	0	7	0	Membrane Traffic
Charged multivesicular body protein 4b OS=Homo sapiens OX=9606 GN=CHMP4B PE=1 SV=1	Q9H444	CHM4B	0	6	12	Membrane Traffic
AP-1 complex subunit sigma-1A OS=Homo sapiens OX=9606 GN=AP1S1 PE=1 SV=1	P61966	AP1S1	0	6	0	Vesicle Coat
Coatomer subunit zeta-1 OS=Homo sapiens OX=9606 GN=COPZ1 PE=1 SV=1	P61923	COPZ1	0	8	5	Vesicle Coat
Epsin-1 OS=Homo sapiens OX=9606 GN=EPN1 PE=1 SV=2	Q9Y6I3	EPN1	0	5	0	Membrane trafficking regulator
Clathrin interactor 1 OS=Homo sapiens OX=9606 GN=CLINT1 PE=1 SV=1	Q14677	EPN4	0	51	8	Membrane trafficking regulator
Synaptosomal-associated protein 29 OS=Homo sapiens OX=9606 GN=SNAP29 PE=1 SV=1	O95721	SNP29	0	24	24	SNARE
Gene-Specific Transcription Factors
Dr1-associated corepressor OS=Homo sapiens OX=9606 GN=DRAP1 PE=1 SV=3	Q14919	NC2A	0	5	0
SAP30-binding protein OS=Homo sapiens OX=9606 GN=SAP30BP PE=1 SV=1	Q9UHR5	S30BP	0	10	9
Myocardin-related transcription factor A OS=Homo sapiens OX=9606 GN=MRTFA PE=1 SV=1	Q969V6	MRTFA	0	5	0
Myocardin-related transcription factor B OS=Homo sapiens OX=9606 GN=MRTFB PE=1 SV=3	Q9ULH7	MRTFB	0	30	3
COUP transcription factor 2 OS=Homo sapiens OX=9606 GN=NR2F2 PE=1 SV=1	P24468	COT2	0	5	0
Zinc finger protein 24 OS=Homo sapiens OX=9606 GN=ZNF24 PE=1 SV=4	P17028	ZNF24	0	6	0
Transcription factor AP-1 OS=Homo sapiens OX=9606 GN=JUN PE=1 SV=2	P05412	JUN	0	10	0
Transcriptional coactivator YAP1 OS=Homo sapiens OX=9606 GN=YAP1 PE=1 SV=2	P46937	YAP1	0	20	8
Protein max OS=Homo sapiens OX=9606 GN=MAX PE=1 SV=1	P61244	MAX	0	9	7
Transcription factor BTF3 OS=Homo sapiens OX=9606 GN=BTF3 PE=1 SV=1	P20290	BTF3	0	10	5
Zinc finger CCCH domain-containing protein 4 OS=Homo sapiens OX=9606 GN=ZC3H4 PE=1 SV=3	Q9UPT8	ZC3H4	4	26	0
Homeobox protein cut-like 1 OS=Homo sapiens OX=9606 GN=CUX1 PE=1 SV=3	P39880	CUX1	0	88	0
Protein-Binding Activity Modulators
RalA-binding protein 1 OS=Homo sapiens OX=9606 GN=RALBP1 PE=1 SV=3	Q15311	RBP1	0	7	0
Rab GTPase-activating protein 1 OS=Homo sapiens OX=9606 GN=RABGAP1 PE=1 SV=3	Q9Y3P9	RBGP1	0	16	0
Protein phosphatase 1 regulatory subunit 7 OS=Homo sapiens OX=9606 GN=PPP1R7 PE=1 SV=1	Q15435	PP1R7	0	6	5
Calpastatin OS=Homo sapiens OX=9606 GN=CAST PE=1 SV=4	P20810	ICAL	0	35	8
Protein phosphatase inhibitor 2 OS=Homo sapiens OX=9606 GN=PPP1R2 PE=1 SV=2	P41236	IPP2	0	13	17
Cystatin-B OS=Homo sapiens OX=9606 GN=CSTB PE=1 SV=2	P04080	CYTB	0	13	2
Ras-related protein Rab-32 OS=Homo sapiens OX=9606 GN=RAB32 PE=1 SV=3	Q13637	RAB32	0	7	5
Rho-related GTP-binding protein RhoG OS=Homo sapiens OX=9606 GN=RHOG PE=1 SV=1	P84095	RHOG	0	6	0
Guanine nucleotide-binding protein G(i) subunit alpha-2 OS=Homo sapiens OX=9606 GN=GNAI2 PE=1 SV=3	P04899	GNAI2	0	12	10
Ras-related protein Rab-31 OS=Homo sapiens OX=9606 GN=RAB31 PE=1 SV=1	Q13636	RAB31	0	6	0
GTPase NRas OS=Homo sapiens OX=9606 GN=NRAS PE=1 SV=1	P01111	RASN	0	5	0
Protein Modifying Enzymes
Calcium/calmodulin-dependent protein kinase type II subunit delta OS=Homo sapiens OX=9606 GN=CAMK2D PE=1 SV=3	Q13557	KCC2D	0	7	5
Cathepsin B OS=Homo sapiens OX=9606 GN=CTSB PE=1 SV=3	P07858	CATB	0	13	9
Ubiquitin conjugation factor E4 B OS=Homo sapiens OX=9606 GN=UBE4B PE=1 SV=1	O95155	UBE4B	0	5	0
N-terminal kinase-like protein OS=Homo sapiens OX=9606 GN=SCYL1 PE=1 SV=1	Q96KG9	SCYL1	0	5	0
E3 ubiquitin-protein ligase RNF181 OS=Homo sapiens OX=9606 GN=RNF181 PE=1 SV=1	Q9P0P0	RN181	0	5	7
Ubiquitin-conjugating enzyme E2 variant 2 OS=Homo sapiens OX=9606 GN=UBE2V2 PE=1 SV=4	Q15819	UB2V2	0	18	9
Tyrosine-protein phosphatase non-receptor type 13 OS=Homo sapiens OX=9606 GN=PTPN13 PE=1 SV=2	Q12923	PTN13	0	9	0
Mitotic checkpoint serine/threonine-protein kinase BUB1 beta OS=Homo sapiens OX=9606 GN=BUB1B PE=1 SV=3	O60566	BUB1B	0	8	0
Glycogen synthase kinase-3 beta OS=Homo sapiens OX=9606 GN=GSK3B PE=1 SV=2	P49841	GSK3B	0	6	0
Dipeptidyl peptidase 9 OS=Homo sapiens OX=9606 GN=DPP9 PE=1 SV=3	Q86TI2	DPP9	0	5	0
Ubiquitin carboxyl-terminal hydrolase 34 OS=Homo sapiens OX=9606 GN=USP34 PE=1 SV=2	Q70CQ2	UBP34	0	6	0
Translational Proteins
40S ribosomal protein S27-like OS=Homo sapiens OX=9606 GN=RPS27L PE=1 SV=3	Q71UM5	RS27L	0	16	8
39S ribosomal protein L47, mitochondrial OS=Homo sapiens OX=9606 GN=MRPL47 PE=1 SV=2	Q9HD33	RM47	0	5	0
Eukaryotic peptide chain release factor GTP-binding subunit ERF3B OS=Homo sapiens OX=9606 GN=GSPT2 PE=1 SV=2	Q8IYD1	ERF3B	0	25	19
60S acidic ribosomal protein P2 OS=Homo sapiens OX=9606 GN=RPLP2 PE=1 SV=1	P05387	RLA2	0	11	12
Nucleolysin TIA-1 isoform p40 OS=Homo sapiens OX=9606 GN=TIA1 PE=1 SV=3	P31483	TIA1	0	7	8
Eukaryotic translation initiation factor 4H OS=Homo sapiens OX=9606 GN=EIF4H PE=1 SV=5	Q15056	IF4H	0	27	17
28S ribosomal protein S7, mitochondrial OS=Homo sapiens OX=9606 GN=MRPS7 PE=1 SV=2	Q9Y2R9	RT07	0	10	5
Eukaryotic translation initiation factor 4B OS=Homo sapiens OX=9606 GN=EIF4B PE=1 SV=2	P23588	IF4B	10	74	72
Histidine--tRNA ligase, mitochondrial OS=Homo sapiens OX=9606 GN=HARS2 PE=1 SV=1	P49590	SYHM	0	6	0
Chromatin/chromatin-binding, or Regulatory Proteins
Bromodomain-containing protein 9 OS=Homo sapiens OX=9606 GN=BRD9 PE=1 SV=2	Q9H8M2	BRD9	0	9	0
Nucleosome assembly protein 1-like 4 OS=Homo sapiens OX=9606 GN=NAP1L4 PE=1 SV=1	Q99733	NP1L4	0	8	0
Adenylate kinase isoenzyme 6 OS=Homo sapiens OX=9606 GN=AK6 PE=1 SV=1	Q9Y3D8	KAD6	0	9	5
Bromodomain-containing protein 7 OS=Homo sapiens OX=9606 GN=BRD7 PE=1 SV=1	Q9NPI1	BRD7	0	42	0
CREB-binding protein OS=Homo sapiens OX=9606 GN=CREBBP PE=1 SV=3	Q92793	CBP	0	9	0
Acidic leucine-rich nuclear phosphoprotein 32 family member E OS=Homo sapiens OX=9606 GN=ANP32E PE=1 SV=1	Q9BTT0	AN32E	0	8	7
Chromatin assembly factor 1 subunit A OS=Homo sapiens OX=9606 GN=CHAF1A PE=1 SV=3	Q13111	CAF1A	0	34	0
Protein DEK OS=Homo sapiens OX=9606 GN=DEK PE=1 SV=1	P35659	DEK	27	138	27
NAD-dependent protein deacetylase sirtuin-1 OS=Homo sapiens OX=9606 GN=SIRT1 PE=1 SV=2	Q96EB6	SIR1	0	8	0
Scaffold/Adaptor Proteins
CD2-associated protein OS=Homo sapiens OX=9606 GN=CD2AP PE=1 SV=1	Q9Y5K6	CD2AP	3	93	27
Centrosomal protein of 170 kDa OS=Homo sapiens OX=9606 GN=CEP170 PE=1 SV=1	Q5SW79	CE170	0	43	0
WASH complex subunit 2C OS=Homo sapiens OX=9606 GN=WASHC2C PE=1 SV=4	Q9Y4E1	WAC2C	0	70	0
Ankyrin repeat and SAM domain-containing protein 1A OS=Homo sapiens OX=9606 GN=ANKS1A PE=1 SV=4	Q92625	ANS1A	0	6	0
Perilipin-3 OS=Homo sapiens OX=9606 GN=PLIN3 PE=1 SV=3	O60664	PLIN3	0	28	13
UBX domain-containing protein 7 OS=Homo sapiens OX=9606 GN=UBXN7 PE=1 SV=2	O94888	UBXN7	0	8	5
Disks large-associated protein 5 OS=Homo sapiens OX=9606 GN=DLGAP5 PE=1 SV=2	Q15398	DLGP5	0	26	0
WASH complex subunit 2A OS=Homo sapiens OX=9606 GN=WASHC2A PE=1 SV=3	Q641Q2	WAC2A	9	90	0
Src substrate cortactin OS=Homo sapiens OX=9606 GN=CTTN PE=1 SV=2	Q14247	SRC8	24	203	216
Chaperone Proteins
Putative heat shock protein HSP 90-beta 4 OS=Homo sapiens OX=9606 GN=HSP90AB4P PE=5 SV=1	Q58FF6	H90B4	0	44	0
DnaJ homolog subfamily B member 6 OS=Homo sapiens OX=9606 GN=DNAJB6 PE=1 SV=2	O75190	DNJB6	0	7	0
Peptidyl-prolyl cis-trans isomerase FKBP1A OS=Homo sapiens OX=9606 GN=FKBP1A PE=1 SV=2	P62942	FKB1A	0	16	7
Heat shock 70 kDa protein 6 OS=Homo sapiens OX=9606 GN=HSPA6 PE=1 SV=2	P17066	HSP76	0	38	0
BAG family molecular chaperone regulator 3 OS=Homo sapiens OX=9606 GN=BAG3 PE=1 SV=3	O95817	BAG3	0	26	33
Transporter Proteins
Importin-11 OS=Homo sapiens OX=9606 GN=IPO11 PE=1 SV=1	Q9UI26	IPO11	0	5	0
V-type proton ATPase subunit G 1 OS=Homo sapiens OX=9606 GN=ATP6V1G1 PE=1 SV=3	O75348	VATG1	0	15	8
ATP synthase subunit f, mitochondrial OS=Homo sapiens OX=9606 GN=ATP5MF PE=1 SV=3	P56134	ATPK	0	5	0
Nuclear pore glycoprotein p62 OS=Homo sapiens OX=9606 GN=NUP62 PE=1 SV=3	P37198	NUP62	0	10	9
Mitochondrial import inner membrane translocase subunit Tim9 OS=Homo sapiens OX=9606 GN=TIMM9 PE=1 SV=1	Q9Y5J7	TIM9	0	7	0
Cell Adhesion Proteins
Integrin beta-1 OS=Homo sapiens OX=9606 GN=ITGB1 PE=1 SV=2	P05556	ITB1	0	5	0
Desmocollin-1 OS=Homo sapiens OX=9606 GN=DSC1 PE=1 SV=2	Q08554	DSC1	2	11	15
Neural cell adhesion molecule 1 OS=Homo sapiens OX=9606 GN=NCAM1 PE=1 SV=3	P13591	NCAM1	0	6	0
Defense/ Immunity Proteins
HLA class I histocompatibility antigen, C alpha chain OS=Homo sapiens OX=9606 GN=HLA-C PE=1 SV=3	P10321	HLAC	0	10	0
Protein FAM3C OS=Homo sapiens OX=9606 GN=FAM3C PE=1 SV=1	Q92520	FAM3C	0	5	0
Cell Junction Proteins
Tight junction protein ZO-1 OS=Homo sapiens OX=9606 GN=TJP1 PE=1 SV=3	Q07157	ZO1	3	19	0
Protein lin-7 homolog A OS=Homo sapiens OX=9606 GN=LIN7A PE=1 SV=2	O14910	LIN7A	0	8	0
Calcium-Binding Proteins
Calmodulin-1 OS=Homo sapiens OX=9606 GN=CALM1 PE=1 SV=1	P0DP23	CALM1	0	8	8
Protein S100-A11 OS=Homo sapiens OX=9606 GN=S100A11 PE=1 SV=2	P31949	S10AB	0	8	6
Exacellular Matrix Proteins
Microfibrillar-associated protein 1 OS=Homo sapiens OX=9606 GN=MFAP1 PE=1 SV=2	P55081	MFAP1	0	13	12
Storage Proteins
Ferritin heavy chain OS=Homo sapiens OX=9606 GN=FTH1 PE=1 SV=2	P02794	FRIH	0	8	5
Transfer/Carrier Proteins
Acyl carrier protein, mitochondrial OS=Homo sapiens OX=9606 GN=NDUFAB1 PE=1 SV=3	O14561	ACPM	0	5	0

## Sheet: Unique to sT.WT
Identified Proteins (172)	Accession Number	Protein ID	Empty 53642 SpC	ST. 53643 SpC	LSD 53644 SpC
Splicing factor 3B subunit 2 OS=Homo sapiens OX=9606 GN=SF3B2 PE=1 SV=2	Q13435	SF3B2	59	334	3
Microtubule-associated protein 4 OS=Homo sapiens OX=9606 GN=MAP4 PE=1 SV=3	P27816	MAP4	42	282	28
Neuroblast differentiation-associated protein AHNAK OS=Homo sapiens OX=9606 GN=AHNAK PE=1 SV=2	Q09666	AHNK	18	234	21
Pericentriolar material 1 protein OS=Homo sapiens OX=9606 GN=PCM1 PE=1 SV=5	Q15154	PCM1	15	209	3
Protein DEK OS=Homo sapiens OX=9606 GN=DEK PE=1 SV=1	P35659	DEK	27	138	27
Pinin OS=Homo sapiens OX=9606 GN=PNN PE=1 SV=5	Q9H307	PININ	19	126	0
Bcl-2-associated transcription factor 1 OS=Homo sapiens OX=9606 GN=BCLAF1 PE=1 SV=2	Q9NYF8	BCLF1	13	118	2
Tubulin beta-2A chain OS=Homo sapiens OX=9606 GN=TUBB2A PE=1 SV=1	Q13885	TBB2A	0	115	0
Transforming acidic coiled-coil-containing protein 3 OS=Homo sapiens OX=9606 GN=TACC3 PE=1 SV=1	Q9Y6A5	TACC3	0	94	0
VP1			0	91	0
WASH complex subunit 2A OS=Homo sapiens OX=9606 GN=WASHC2A PE=1 SV=3	Q641Q2	WAC2A	9	90	0
Homeobox protein cut-like 1 OS=Homo sapiens OX=9606 GN=CUX1 PE=1 SV=3	P39880	CUX1	0	88	0
Claspin OS=Homo sapiens OX=9606 GN=CLSPN PE=1 SV=3	Q9HAW4	CLSPN	5	72	0
Thyroid hormone receptor-associated protein 3 OS=Homo sapiens OX=9606 GN=THRAP3 PE=1 SV=2	Q9Y2W1	TR150	12	70	0
WASH complex subunit 2C OS=Homo sapiens OX=9606 GN=WASHC2C PE=1 SV=4	Q9Y4E1	WAC2C	0	70	0
Alstrom syndrome protein 1 OS=Homo sapiens OX=9606 GN=ALMS1 PE=1 SV=4	Q8TCU4	ALMS1	0	67	0
G patch domain-containing protein 1 OS=Homo sapiens OX=9606 GN=GPATCH1 PE=1 SV=1	Q9BRR8	GPTC1	0	58	0
Clathrin interactor 1 OS=Homo sapiens OX=9606 GN=CLINT1 PE=1 SV=1	Q14677	EPN4	0	51	8
Putative heat shock protein HSP 90-beta 4 OS=Homo sapiens OX=9606 GN=HSP90AB4P PE=5 SV=1	Q58FF6	H90B4	0	44	0
Centrosomal protein of 170 kDa OS=Homo sapiens OX=9606 GN=CEP170 PE=1 SV=1	Q5SW79	CE170	0	43	0
TATA element modulatory factor OS=Homo sapiens OX=9606 GN=TMF1 PE=1 SV=2	P82094	TMF1	0	43	0
YLP motif-containing protein 1 OS=Homo sapiens OX=9606 GN=YLPM1 PE=1 SV=4	P49750	YLPM1	8	42	0
Beta-enolase OS=Homo sapiens OX=9606 GN=ENO3 PE=1 SV=5	P13929	ENOB	0	42	0
Bromodomain-containing protein 7 OS=Homo sapiens OX=9606 GN=BRD7 PE=1 SV=1	Q9NPI1	BRD7	0	42	0
Centrosome-associated protein 350 OS=Homo sapiens OX=9606 GN=CEP350 PE=1 SV=1	Q5VT06	CE350	0	42	0
Bromodomain-containing protein 4 OS=Homo sapiens OX=9606 GN=BRD4 PE=1 SV=2	O60885	BRD4	4	40	0
Tubulin beta-8 chain OS=Homo sapiens OX=9606 GN=TUBB8 PE=1 SV=2	Q3ZCM7	TBB8	0	39	0
Heat shock 70 kDa protein 6 OS=Homo sapiens OX=9606 GN=HSPA6 PE=1 SV=2	P17066	HSP76	0	38	0
Chromatin assembly factor 1 subunit A OS=Homo sapiens OX=9606 GN=CHAF1A PE=1 SV=3	Q13111	CAF1A	0	34	0
Protein CASP OS=Homo sapiens OX=9606 GN=CUX1 PE=1 SV=2	Q13948	CASP	0	33	0
182 kDa tankyrase-1-binding protein OS=Homo sapiens OX=9606 GN=TNKS1BP1 PE=1 SV=4	Q9C0C2	TB182	0	32	0
Sperm-associated antigen 5 OS=Homo sapiens OX=9606 GN=SPAG5 PE=1 SV=2	Q96R06	SPAG5	3	31	0
Myocardin-related transcription factor B OS=Homo sapiens OX=9606 GN=MRTFB PE=1 SV=3	Q9ULH7	MRTFB	0	30	3
Zinc finger CCHC domain-containing protein 8 OS=Homo sapiens OX=9606 GN=ZCCHC8 PE=1 SV=2	Q6NZY4	ZCHC8	0	30	0
Protein LYRIC OS=Homo sapiens OX=9606 GN=MTDH PE=1 SV=2	Q86UE4	LYRIC	0	29	3
Zinc finger CCCH domain-containing protein 4 OS=Homo sapiens OX=9606 GN=ZC3H4 PE=1 SV=3	Q9UPT8	ZC3H4	4	26	0
Disks large-associated protein 5 OS=Homo sapiens OX=9606 GN=DLGAP5 PE=1 SV=2	Q15398	DLGP5	0	26	0
Centromere protein F OS=Homo sapiens OX=9606 GN=CENPF PE=1 SV=3	P49454	CENPF	0	21	0
Tight junction protein ZO-1 OS=Homo sapiens OX=9606 GN=TJP1 PE=1 SV=3	Q07157	ZO1	3	19	0
Microtubule-associated protein 1A OS=Homo sapiens OX=9606 GN=MAP1A PE=1 SV=6	P78559	MAP1A	0	19	0
Serine/threonine-protein phosphatase 1 regulatory subunit 10 OS=Homo sapiens OX=9606 GN=PPP1R10 PE=1 SV=1	Q96QC0	PP1RA	0	18	0
Protein kinase C and casein kinase substrate in neurons protein 3 OS=Homo sapiens OX=9606 GN=PACSIN3 PE=1 SV=2	Q9UKS6	PACN3	3	17	0
Protein bicaudal D homolog 2 OS=Homo sapiens OX=9606 GN=BICD2 PE=1 SV=1	Q8TD16	BICD2	0	17	0
Luc7-like protein 3 OS=Homo sapiens OX=9606 GN=LUC7L3 PE=1 SV=2	O95232	LC7L3	3	16	2
Rab GTPase-activating protein 1 OS=Homo sapiens OX=9606 GN=RABGAP1 PE=1 SV=3	Q9Y3P9	RBGP1	0	16	0
Mitochondrial import receptor subunit TOM34 OS=Homo sapiens OX=9606 GN=TOMM34 PE=1 SV=2	Q15785	TOM34	0	15	3
TRMT1-like protein OS=Homo sapiens OX=9606 GN=TRMT1L PE=1 SV=2	Q7Z2T5	TRM1L	3	15	0
Splicing factor ESS-2 homolog OS=Homo sapiens OX=9606 GN=ESS2 PE=1 SV=1	Q96DF8	ESS2	0	14	0
Cystatin-B OS=Homo sapiens OX=9606 GN=CSTB PE=1 SV=2	P04080	CYTB	0	13	2
Death domain-associated protein 6 OS=Homo sapiens OX=9606 GN=DAXX PE=1 SV=2	Q9UER7	DAXX	0	12	0
Splicing factor 3B subunit 6 OS=Homo sapiens OX=9606 GN=SF3B6 PE=1 SV=1	Q9Y3B4	SF3B6	0	12	2
Cleavage stimulation factor subunit 2 tau variant OS=Homo sapiens OX=9606 GN=CSTF2T PE=1 SV=1	Q9H0L4	CSTFT	0	11	0
Cingulin OS=Homo sapiens OX=9606 GN=CGN PE=1 SV=2	Q9P2M7	CING	0	11	0
HLA class I histocompatibility antigen, C alpha chain OS=Homo sapiens OX=9606 GN=HLA-C PE=1 SV=3	P10321	HLAC	0	10	0
ESF1 homolog OS=Homo sapiens OX=9606 GN=ESF1 PE=1 SV=1	Q9H501	ESF1	0	10	0
Golgin subfamily A member 2 OS=Homo sapiens OX=9606 GN=GOLGA2 PE=1 SV=3	Q08379	GOGA2	0	10	0
Coiled-coil domain-containing protein 85C OS=Homo sapiens OX=9606 GN=CCDC85C PE=1 SV=1	A6NKD9	CC85C	0	10	2
Kinesin-like protein KIF20A OS=Homo sapiens OX=9606 GN=KIF20A PE=1 SV=1	O95235	KI20A	0	10	0
Proline-rich AKT1 substrate 1 OS=Homo sapiens OX=9606 GN=AKT1S1 PE=1 SV=1	Q96B36	AKTS1	0	10	0
Transcription factor AP-1 OS=Homo sapiens OX=9606 GN=JUN PE=1 SV=2	P05412	JUN	0	10	0
Borealin OS=Homo sapiens OX=9606 GN=CDCA8 PE=1 SV=2	Q53HL2	BOREA	0	10	0
Mediator of RNA polymerase II transcription subunit 30 OS=Homo sapiens OX=9606 GN=MED30 PE=1 SV=1	Q96HR3	MED30	0	10	0
CREB-binding protein OS=Homo sapiens OX=9606 GN=CREBBP PE=1 SV=3	Q92793	CBP	0	9	0
Glutathione-specific gamma-glutamylcyclotransferase 2 OS=Homo sapiens OX=9606 GN=CHAC2 PE=1 SV=1	Q8WUX2	CHAC2	0	9	0
Transcription elongation factor SPT4 OS=Homo sapiens OX=9606 GN=SUPT4H1 PE=1 SV=1	P63272	SPT4H	0	9	0
Tyrosine-protein phosphatase non-receptor type 13 OS=Homo sapiens OX=9606 GN=PTPN13 PE=1 SV=2	Q12923	PTN13	0	9	0
Microprocessor complex subunit DGCR8 OS=Homo sapiens OX=9606 GN=DGCR8 PE=1 SV=1	Q8WYQ5	DGCR8	0	9	0
Nitric oxide synthase-interacting protein OS=Homo sapiens OX=9606 GN=NOSIP PE=1 SV=1	Q9Y314	NOSIP	0	9	0
Zinc finger protein 609 OS=Homo sapiens OX=9606 GN=ZNF609 PE=1 SV=2	O15014	ZN609	0	9	0
Bromodomain-containing protein 9 OS=Homo sapiens OX=9606 GN=BRD9 PE=1 SV=2	Q9H8M2	BRD9	0	9	0
Protein lin-7 homolog A OS=Homo sapiens OX=9606 GN=LIN7A PE=1 SV=2	O14910	LIN7A	0	8	0
Nucleosome assembly protein 1-like 4 OS=Homo sapiens OX=9606 GN=NAP1L4 PE=1 SV=1	Q99733	NP1L4	0	8	0
Cation-dependent mannose-6-phosphate receptor OS=Homo sapiens OX=9606 GN=M6PR PE=1 SV=1	P20645	MPRD	0	8	0
Gem-associated protein 8 OS=Homo sapiens OX=9606 GN=GEMIN8 PE=1 SV=1	Q9NWZ8	GEMI8	0	8	0
B-cell receptor-associated protein 31 OS=Homo sapiens OX=9606 GN=BCAP31 PE=1 SV=3	P51572	BAP31	0	8	0
NEDD8 OS=Homo sapiens OX=9606 GN=NEDD8 PE=1 SV=1	Q15843	NEDD8	0	8	0
RNA-binding protein 26 OS=Homo sapiens OX=9606 GN=RBM26 PE=1 SV=3	Q5T8P6	RBM26	0	8	0
Endoribonuclease LACTB2 OS=Homo sapiens OX=9606 GN=LACTB2 PE=1 SV=2	Q53H82	LACB2	0	8	0
Mitotic checkpoint serine/threonine-protein kinase BUB1 beta OS=Homo sapiens OX=9606 GN=BUB1B PE=1 SV=3	O60566	BUB1B	0	8	0
Coiled-coil domain-containing protein 12 OS=Homo sapiens OX=9606 GN=CCDC12 PE=1 SV=1	Q8WUD4	CCD12	0	8	0
NAD-dependent protein deacetylase sirtuin-1 OS=Homo sapiens OX=9606 GN=SIRT1 PE=1 SV=2	Q96EB6	SIR1	0	8	0
Kinesin-like protein KIFC1 OS=Homo sapiens OX=9606 GN=KIFC1 PE=1 SV=2	Q9BW19	KIFC1	0	8	0
G patch domain-containing protein 8 OS=Homo sapiens OX=9606 GN=GPATCH8 PE=1 SV=2	Q9UKJ3	GPTC8	0	8	0
SNARE-associated protein Snapin OS=Homo sapiens OX=9606 GN=SNAPIN PE=1 SV=1	O95295	SNAPN	0	8	0
Beta-centractin OS=Homo sapiens OX=9606 GN=ACTR1B PE=1 SV=1	P42025	ACTY	0	7	0
ADP-ribosylation factor-like protein 8A OS=Homo sapiens OX=9606 GN=ARL8A PE=1 SV=1	Q96BM9	ARL8A	0	7	0
Twinfilin-2 OS=Homo sapiens OX=9606 GN=TWF2 PE=1 SV=2	Q6IBS0	TWF2	0	7	0
RalBP1-associated Eps domain-containing protein 1 OS=Homo sapiens OX=9606 GN=REPS1 PE=1 SV=3	Q96D71	REPS1	0	7	0
PHD and RING finger domain-containing protein 1 OS=Homo sapiens OX=9606 GN=PHRF1 PE=1 SV=3	Q9P1Y6	PHRF1	0	7	0
Glycerol-3-phosphate dehydrogenase 1-like protein OS=Homo sapiens OX=9606 GN=GPD1L PE=1 SV=1	Q8N335	GPD1L	0	7	0
RalA-binding protein 1 OS=Homo sapiens OX=9606 GN=RALBP1 PE=1 SV=3	Q15311	RBP1	0	7	0
Small nuclear ribonucleoprotein Sm D1 OS=Homo sapiens OX=9606 GN=SNRPD1 PE=1 SV=1	P62314	SMD1	0	7	0
MICOS complex subunit MIC26 OS=Homo sapiens OX=9606 GN=APOO PE=1 SV=1	Q9BUR5	MIC26	0	7	0
Kinesin light chain 3 OS=Homo sapiens OX=9606 GN=KLC3 PE=1 SV=2	Q6P597	KLC3	0	7	0
Ragulator complex protein LAMTOR4 OS=Homo sapiens OX=9606 GN=LAMTOR4 PE=1 SV=1	Q0VGL1	LTOR4	0	7	0
Centrosomal protein of 131 kDa OS=Homo sapiens OX=9606 GN=CEP131 PE=1 SV=3	Q9UPN4	CP131	0	7	0
DnaJ homolog subfamily B member 6 OS=Homo sapiens OX=9606 GN=DNAJB6 PE=1 SV=2	O75190	DNJB6	0	7	0
G2 and S phase-expressed protein 1 OS=Homo sapiens OX=9606 GN=GTSE1 PE=1 SV=3	Q9NYZ3	GTSE1	0	7	0
Coiled-coil domain-containing protein 58 OS=Homo sapiens OX=9606 GN=CCDC58 PE=1 SV=1	Q4VC31	CCD58	0	7	0
Myb-related protein B OS=Homo sapiens OX=9606 GN=MYBL2 PE=1 SV=1	P10244	MYBB	0	7	0
Formin-binding protein 1 OS=Homo sapiens OX=9606 GN=FNBP1 PE=1 SV=2	Q96RU3	FNBP1	0	7	0
Mitochondrial import inner membrane translocase subunit Tim9 OS=Homo sapiens OX=9606 GN=TIMM9 PE=1 SV=1	Q9Y5J7	TIM9	0	7	0
Histidine--tRNA ligase, mitochondrial OS=Homo sapiens OX=9606 GN=HARS2 PE=1 SV=1	P49590	SYHM	0	6	0
Rho-related GTP-binding protein RhoG OS=Homo sapiens OX=9606 GN=RHOG PE=1 SV=1	P84095	RHOG	0	6	0
Glycogen synthase kinase-3 beta OS=Homo sapiens OX=9606 GN=GSK3B PE=1 SV=2	P49841	GSK3B	0	6	0
Cytochrome c oxidase subunit NDUFA4 OS=Homo sapiens OX=9606 GN=NDUFA4 PE=1 SV=1	O00483	NDUA4	0	6	0
Neural cell adhesion molecule 1 OS=Homo sapiens OX=9606 GN=NCAM1 PE=1 SV=3	P13591	NCAM1	0	6	0
Putative peptidyl-tRNA hydrolase PTRHD1 OS=Homo sapiens OX=9606 GN=PTRHD1 PE=1 SV=1	Q6GMV3	PTRD1	0	6	0
Heme oxygenase 2 OS=Homo sapiens OX=9606 GN=HMOX2 PE=1 SV=2	P30519	HMOX2	0	6	0
Zinc finger protein 24 OS=Homo sapiens OX=9606 GN=ZNF24 PE=1 SV=4	P17028	ZNF24	0	6	0
Serine/arginine-rich splicing factor 11 OS=Homo sapiens OX=9606 GN=SRSF11 PE=1 SV=1	Q05519	SRS11	0	6	0
Golgi-associated PDZ and coiled-coil motif-containing protein OS=Homo sapiens OX=9606 GN=GOPC PE=1 SV=1	Q9HD26	GOPC	0	6	0
Ubiquitin-like protein 4A OS=Homo sapiens OX=9606 GN=UBL4A PE=1 SV=1	P11441	UBL4A	0	6	0
Protein BRICK1 OS=Homo sapiens OX=9606 GN=BRK1 PE=1 SV=1	Q8WUW1	BRK1	0	6	0
Protein CIP2A OS=Homo sapiens OX=9606 GN=CIP2A PE=1 SV=2	Q8TCG1	CIP2A	0	6	0
ZW10 interactor OS=Homo sapiens OX=9606 GN=ZWINT PE=1 SV=2	O95229	ZWINT	0	6	0
Ubiquitin carboxyl-terminal hydrolase 34 OS=Homo sapiens OX=9606 GN=USP34 PE=1 SV=2	Q70CQ2	UBP34	0	6	0
Kinetochore protein Spc25 OS=Homo sapiens OX=9606 GN=SPC25 PE=1 SV=1	Q9HBM1	SPC25	0	6	0
Cell division cycle-associated protein 2 OS=Homo sapiens OX=9606 GN=CDCA2 PE=1 SV=2	Q69YH5	CDCA2	0	6	0
Epidermal growth factor receptor substrate 15-like 1 OS=Homo sapiens OX=9606 GN=EPS15L1 PE=1 SV=1	Q9UBC2	EP15R	0	6	0
Ankyrin repeat and SAM domain-containing protein 1A OS=Homo sapiens OX=9606 GN=ANKS1A PE=1 SV=4	Q92625	ANS1A	0	6	0
Sororin OS=Homo sapiens OX=9606 GN=CDCA5 PE=1 SV=1	Q96FF9	CDCA5	0	6	0
AP-1 complex subunit sigma-1A OS=Homo sapiens OX=9606 GN=AP1S1 PE=1 SV=1	P61966	AP1S1	0	6	0
Kinesin-like protein KIF23 OS=Homo sapiens OX=9606 GN=KIF23 PE=1 SV=3	Q02241	KIF23	0	6	0
Ras-related protein Rab-31 OS=Homo sapiens OX=9606 GN=RAB31 PE=1 SV=1	Q13636	RAB31	0	6	0
Myosin phosphatase Rho-interacting protein OS=Homo sapiens OX=9606 GN=MPRIP PE=1 SV=3	Q6WCQ1	MPRIP	0	6	0
Bis(5'-nucleosyl)-tetraphosphatase [asymmetrical] OS=Homo sapiens OX=9606 GN=NUDT2 PE=1 SV=3	P50583	AP4A	0	6	0
PDZ and LIM domain protein 3 OS=Homo sapiens OX=9606 GN=PDLIM3 PE=1 SV=1	Q53GG5	PDLI3	0	6	0
Spectrin beta chain, non-erythrocytic 4 OS=Homo sapiens OX=9606 GN=SPTBN4 PE=1 SV=2	Q9H254	SPTN4	0	5	0
Centromere-associated protein E OS=Homo sapiens OX=9606 GN=CENPE PE=1 SV=2	Q02224	CENPE	0	5	0
Pre-mRNA-splicing factor SYF2 OS=Homo sapiens OX=9606 GN=SYF2 PE=1 SV=1	O95926	SYF2	0	5	0
Adenomatous polyposis coli protein OS=Homo sapiens OX=9606 GN=APC PE=1 SV=2	P25054	APC	0	5	0
GTPase NRas OS=Homo sapiens OX=9606 GN=NRAS PE=1 SV=1	P01111	RASN	0	5	0
Poly(A)-specific ribonuclease PARN OS=Homo sapiens OX=9606 GN=PARN PE=1 SV=1	O95453	PARN	0	5	0
Ribonuclease P protein subunit p25-like protein OS=Homo sapiens OX=9606 GN=RPP25L PE=1 SV=1	Q8N5L8	RP25L	0	5	0
Probable tRNA N6-adenosine threonylcarbamoyltransferase OS=Homo sapiens OX=9606 GN=OSGEP PE=1 SV=1	Q9NPF4	OSGEP	0	5	0
Mediator of RNA polymerase II transcription subunit 18 OS=Homo sapiens OX=9606 GN=MED18 PE=1 SV=1	Q9BUE0	MED18	0	5	0
E1A-binding protein p400 OS=Homo sapiens OX=9606 GN=EP400 PE=1 SV=4	Q96L91	EP400	0	5	0
Inner centromere protein OS=Homo sapiens OX=9606 GN=INCENP PE=1 SV=3	Q9NQS7	INCE	0	5	0
DNA-directed RNA polymerase II subunit RPB3 OS=Homo sapiens OX=9606 GN=POLR2C PE=1 SV=2	P19387	RPB3	0	5	0
Mitochondrial assembly of ribosomal large subunit protein 1 OS=Homo sapiens OX=9606 GN=MALSU1 PE=1 SV=1	Q96EH3	MASU1	0	5	0
NADH dehydrogenase [ubiquinone] 1 beta subcomplex subunit 7 OS=Homo sapiens OX=9606 GN=NDUFB7 PE=1 SV=4	P17568	NDUB7	0	5	0
Centrosomal protein of 128 kDa OS=Homo sapiens OX=9606 GN=CEP128 PE=1 SV=2	Q6ZU80	CE128	0	5	0
Dipeptidyl peptidase 9 OS=Homo sapiens OX=9606 GN=DPP9 PE=1 SV=3	Q86TI2	DPP9	0	5	0
SR-related and CTD-associated factor 8 OS=Homo sapiens OX=9606 GN=SCAF8 PE=1 SV=1	Q9UPN6	SCAF8	0	5	0
Dr1-associated corepressor OS=Homo sapiens OX=9606 GN=DRAP1 PE=1 SV=3	Q14919	NC2A	0	5	0
NADH dehydrogenase [ubiquinone] iron-sulfur protein 5 OS=Homo sapiens OX=9606 GN=NDUFS5 PE=1 SV=3	O43920	NDUS5	0	5	0
Nicalin OS=Homo sapiens OX=9606 GN=NCLN PE=1 SV=2	Q969V3	NCLN	0	5	0
Ragulator complex protein LAMTOR1 OS=Homo sapiens OX=9606 GN=LAMTOR1 PE=1 SV=2	Q6IAA8	LTOR1	0	5	0
Integrin beta-1 OS=Homo sapiens OX=9606 GN=ITGB1 PE=1 SV=2	P05556	ITB1	0	5	0
COUP transcription factor 2 OS=Homo sapiens OX=9606 GN=NR2F2 PE=1 SV=1	P24468	COT2	0	5	0
Acyl carrier protein, mitochondrial OS=Homo sapiens OX=9606 GN=NDUFAB1 PE=1 SV=3	O14561	ACPM	0	5	0
N-terminal kinase-like protein OS=Homo sapiens OX=9606 GN=SCYL1 PE=1 SV=1	Q96KG9	SCYL1	0	5	0
WD repeat-containing protein 11 OS=Homo sapiens OX=9606 GN=WDR11 PE=1 SV=1	Q9BZH6	WDR11	0	5	0
Pre-mRNA-splicing factor ISY1 homolog OS=Homo sapiens OX=9606 GN=ISY1 PE=1 SV=3	Q9ULR0	ISY1	0	5	0
Myocardin-related transcription factor A OS=Homo sapiens OX=9606 GN=MRTFA PE=1 SV=1	Q969V6	MRTFA	0	5	0
Mth938 domain-containing protein OS=Homo sapiens OX=9606 GN=AAMDC PE=1 SV=1	Q9H7C9	AAMDC	0	5	0
Protein FAM3C OS=Homo sapiens OX=9606 GN=FAM3C PE=1 SV=1	Q92520	FAM3C	0	5	0
Molybdopterin synthase sulfur carrier subunit OS=Homo sapiens OX=9606 GN=MOCS2 PE=1 SV=1	O96033	MOC2A	0	5	0
Importin-11 OS=Homo sapiens OX=9606 GN=IPO11 PE=1 SV=1	Q9UI26	IPO11	0	5	0
Epsin-1 OS=Homo sapiens OX=9606 GN=EPN1 PE=1 SV=2	Q9Y6I3	EPN1	0	5	0
WD repeat-containing protein 44 OS=Homo sapiens OX=9606 GN=WDR44 PE=1 SV=1	Q5JSH3	WDR44	0	5	0
Centromere protein U OS=Homo sapiens OX=9606 GN=CENPU PE=1 SV=1	Q71F23	CENPU	0	5	0
COMM domain-containing protein 6 OS=Homo sapiens OX=9606 GN=COMMD6 PE=1 SV=1	Q7Z4G1	COMD6	0	5	0
ATP synthase subunit epsilon, mitochondrial OS=Homo sapiens OX=9606 GN=ATP5F1E PE=1 SV=2	P56381	ATP5E	0	5	0
NADH dehydrogenase [ubiquinone] 1 alpha subcomplex subunit 9, mitochondrial OS=Homo sapiens OX=9606 GN=NDUFA9 PE=1 SV=2	Q16795	NDUA9	0	5	0
Ubiquitin conjugation factor E4 B OS=Homo sapiens OX=9606 GN=UBE4B PE=1 SV=1	O95155	UBE4B	0	5	0
Protein bicaudal D homolog 1 OS=Homo sapiens OX=9606 GN=BICD1 PE=1 SV=3	Q96G01	BICD1	0	5	0
Transmembrane protein 65 OS=Homo sapiens OX=9606 GN=TMEM65 PE=1 SV=2	Q6PI78	TMM65	0	5	0
OCIA domain-containing protein 2 OS=Homo sapiens OX=9606 GN=OCIAD2 PE=1 SV=1	Q56VL3	OCAD2	0	5	0
39S ribosomal protein L47, mitochondrial OS=Homo sapiens OX=9606 GN=MRPL47 PE=1 SV=2	Q9HD33	RM47	0	5	0

## Sheet: Unique to sT.LTSD
Identified Proteins (19)	Accession Number	Protein ID	Empty 53642 SpC	ST. 53643 SpC	LSD 53644 SpC
Keratin, type II cytoskeletal 2 oral OS=Homo sapiens OX=9606 GN=KRT76 PE=1 SV=2	Q01546	K22O	0	0	23
Plakophilin-1 OS=Homo sapiens OX=9606 GN=PKP1 PE=1 SV=2	Q13835	PKP1	0	3	16
Poly(rC)-binding protein 3 OS=Homo sapiens OX=9606 GN=PCBP3 PE=1 SV=2	P57721	PCBP3	0	0	12
Tumor protein D52 OS=Homo sapiens OX=9606 GN=TPD52 PE=1 SV=2	P55327	TPD52	0	0	10
F-box/WD repeat-containing protein 7 OS=Homo sapiens OX=9606 GN=FBXW7 PE=1 SV=1	Q969H0	FBXW7	0	0	10
Serine/threonine-protein phosphatase 2A 65 kDa regulatory subunit A beta isoform OS=Homo sapiens OX=9606 GN=PPP2R1B PE=1 SV=3	P30154	2AAB	0	0	8
Y-box-binding protein 1 OS=Homo sapiens OX=9606 GN=YBX1 PE=1 SV=3	P67809	YBOX1	0	0	8
Charged multivesicular body protein 5 OS=Homo sapiens OX=9606 GN=CHMP5 PE=1 SV=1	Q9NZZ3	CHMP5	0	0	8
Partner of Y14 and mago OS=Homo sapiens OX=9606 GN=PYM1 PE=1 SV=1	Q9BRP8	PYM1	0	0	8
Coordinator of PRMT5 and differentiation stimulator OS=Homo sapiens OX=9606 GN=COPRS PE=1 SV=3	Q9NQ92	COPRS	0	0	8
Protein POF1B OS=Homo sapiens OX=9606 GN=POF1B PE=1 SV=3	Q8WVV4	POF1B	0	0	7
Probable JmjC domain-containing histone demethylation protein 2C OS=Homo sapiens OX=9606 GN=JMJD1C PE=1 SV=2	Q15652	JHD2C	0	0	6
Mitochondrial intermembrane space import and assembly protein 40 OS=Homo sapiens OX=9606 GN=CHCHD4 PE=1 SV=1	Q8N4Q1	MIA40	0	0	6
Coiled-coil domain-containing protein 86 OS=Homo sapiens OX=9606 GN=CCDC86 PE=1 SV=1	Q9H6F5	CCD86	0	0	6
Calmodulin-like protein 3 OS=Homo sapiens OX=9606 GN=CALML3 PE=1 SV=2	P27482	CALL3	0	0	6
Ras-related protein Rab-5A OS=Homo sapiens OX=9606 GN=RAB5A PE=1 SV=2	P20339	RAB5A	0	0	5
UPF0461 protein C5orf24 OS=Homo sapiens OX=9606 GN=C5orf24 PE=1 SV=1	Q7Z6I8	CE024	0	0	5
Coiled-coil domain-containing protein 97 OS=Homo sapiens OX=9606 GN=CCDC97 PE=1 SV=1	Q96F63	CCD97	0	0	5
Cytosolic purine 5'-nucleotidase OS=Homo sapiens OX=9606 GN=NT5C2 PE=1 SV=1	P49902	5NTC	0	0	5

## Sheet: Common to sT.WT and sT.LTSD
Identified Proteins (112)	Accession Number	Protein ID	Empty 53642 SpC	ST. 53643 SpC	LSD 53644 SpC
Src substrate cortactin OS=Homo sapiens OX=9606 GN=CTTN PE=1 SV=2	Q14247	SRC8	24	203	216
Tubulin alpha-1C chain OS=Homo sapiens OX=9606 GN=TUBA1C PE=1 SV=1	Q9BQE3	TBA1C	0	152	94
Ubiquitin-associated protein 2-like OS=Homo sapiens OX=9606 GN=UBAP2L PE=1 SV=2	Q14157	UBP2L	6	124	61
CD2-associated protein OS=Homo sapiens OX=9606 GN=CD2AP PE=1 SV=1	Q9Y5K6	CD2AP	3	93	27
Tubulin beta-4A chain OS=Homo sapiens OX=9606 GN=TUBB4A PE=1 SV=2	P04350	TBB4A	0	87	81
Eukaryotic translation initiation factor 4B OS=Homo sapiens OX=9606 GN=EIF4B PE=1 SV=2	P23588	IF4B	10	74	72
Ubiquitin-associated protein 2 OS=Homo sapiens OX=9606 GN=UBAP2 PE=1 SV=1	Q5T6F2	UBAP2	0	46	11
Jupiter microtubule associated homolog 2 OS=Homo sapiens OX=9606 GN=JPT2 PE=1 SV=1	Q9H910	JUPI2	0	41	52
Caldesmon OS=Homo sapiens OX=9606 GN=CALD1 PE=1 SV=3	Q05682	CALD1	4	36	63
Calpastatin OS=Homo sapiens OX=9606 GN=CAST PE=1 SV=4	P20810	ICAL	0	35	8
Stathmin OS=Homo sapiens OX=9606 GN=STMN1 PE=1 SV=3	P16949	STMN1	0	31	39
Small acidic protein OS=Homo sapiens OX=9606 GN=SMAP PE=1 SV=1	O00193	SMAP	0	28	22
Perilipin-3 OS=Homo sapiens OX=9606 GN=PLIN3 PE=1 SV=3	O60664	PLIN3	0	28	13
Eukaryotic translation initiation factor 4H OS=Homo sapiens OX=9606 GN=EIF4H PE=1 SV=5	Q15056	IF4H	0	27	17
BAG family molecular chaperone regulator 3 OS=Homo sapiens OX=9606 GN=BAG3 PE=1 SV=3	O95817	BAG3	0	26	33
Eukaryotic peptide chain release factor GTP-binding subunit ERF3B OS=Homo sapiens OX=9606 GN=GSPT2 PE=1 SV=2	Q8IYD1	ERF3B	0	25	19
Putative RNA-binding protein Luc7-like 1 OS=Homo sapiens OX=9606 GN=LUC7L PE=1 SV=1	Q9NQ29	LUC7L	0	25	6
28 kDa heat- and acid-stable phosphoprotein OS=Homo sapiens OX=9606 GN=PDAP1 PE=1 SV=1	Q13442	HAP28	0	24	44
Synaptosomal-associated protein 29 OS=Homo sapiens OX=9606 GN=SNAP29 PE=1 SV=1	O95721	SNP29	0	24	24
UPF0690 protein C1orf52 OS=Homo sapiens OX=9606 GN=C1orf52 PE=1 SV=1	Q8N6N3	CA052	0	23	20
Tumor protein D54 OS=Homo sapiens OX=9606 GN=TPD52L2 PE=1 SV=2	O43399	TPD54	0	22	6
Spindle and kinetochore-associated protein 3 OS=Homo sapiens OX=9606 GN=SKA3 PE=1 SV=2	Q8IX90	SKA3	0	21	11
Transcriptional coactivator YAP1 OS=Homo sapiens OX=9606 GN=YAP1 PE=1 SV=2	P46937	YAP1	0	20	8
Ubiquitin-conjugating enzyme E2 variant 2 OS=Homo sapiens OX=9606 GN=UBE2V2 PE=1 SV=4	Q15819	UB2V2	0	18	9
Thioredoxin OS=Homo sapiens OX=9606 GN=TXN PE=1 SV=3	P10599	THIO	0	18	12
Tumor protein D53 OS=Homo sapiens OX=9606 GN=TPD52L1 PE=1 SV=1	Q16890	TPD53	0	18	7
Uncharacterized protein C1orf198 OS=Homo sapiens OX=9606 GN=C1orf198 PE=1 SV=1	Q9H425	CA198	0	17	18
PEST proteolytic signal-containing nuclear protein OS=Homo sapiens OX=9606 GN=PCNP PE=1 SV=2	Q8WW12	PCNP	0	17	17
Phosphorylated adapter RNA export protein OS=Homo sapiens OX=9606 GN=PHAX PE=1 SV=1	Q9H814	PHAX	2	16	20
Reticulon-3 OS=Homo sapiens OX=9606 GN=RTN3 PE=1 SV=2	O95197	RTN3	3	16	15
40S ribosomal protein S27-like OS=Homo sapiens OX=9606 GN=RPS27L PE=1 SV=3	Q71UM5	RS27L	0	16	8
Peptidyl-prolyl cis-trans isomerase FKBP1A OS=Homo sapiens OX=9606 GN=FKBP1A PE=1 SV=2	P62942	FKB1A	0	16	7
sT			0	16	6
Mesencephalic astrocyte-derived neurotrophic factor OS=Homo sapiens OX=9606 GN=MANF PE=1 SV=3	P55145	MANF	0	16	5
V-type proton ATPase subunit G 1 OS=Homo sapiens OX=9606 GN=ATP6V1G1 PE=1 SV=3	O75348	VATG1	0	15	8
Pre-mRNA 3'-end-processing factor FIP1 OS=Homo sapiens OX=9606 GN=FIP1L1 PE=1 SV=1	Q6UN15	FIP1	0	15	8
Coiled-coil domain-containing protein 43 OS=Homo sapiens OX=9606 GN=CCDC43 PE=1 SV=2	Q96MW1	CCD43	2	14	19
Septin-6 OS=Homo sapiens OX=9606 GN=SEPTIN6 PE=1 SV=4	Q14141	SEPT6e	0	14	12
Mediator of RNA polymerase II transcription subunit 19 OS=Homo sapiens OX=9606 GN=MED19 PE=1 SV=2	A0JLT2	MED19	0	14	11
PSME3-interacting protein OS=Homo sapiens OX=9606 GN=PSME3IP1 PE=1 SV=1	Q9GZU8	PIP30	0	14	15
Zinc finger matrin-type protein 2 OS=Homo sapiens OX=9606 GN=ZMAT2 PE=1 SV=1	Q96NC0	ZMAT2	0	14	10
Protein phosphatase inhibitor 2 OS=Homo sapiens OX=9606 GN=PPP1R2 PE=1 SV=2	P41236	IPP2	0	13	17
Microfibrillar-associated protein 1 OS=Homo sapiens OX=9606 GN=MFAP1 PE=1 SV=2	P55081	MFAP1	0	13	12
Protein CDV3 homolog OS=Homo sapiens OX=9606 GN=CDV3 PE=1 SV=1	Q9UKY7	CDV3	0	13	13
Cathepsin B OS=Homo sapiens OX=9606 GN=CTSB PE=1 SV=3	P07858	CATB	0	13	9
U1 small nuclear ribonucleoprotein C OS=Homo sapiens OX=9606 GN=SNRPC PE=1 SV=1	P09234	RU1C	0	13	7
Guanine nucleotide-binding protein G(i) subunit alpha-2 OS=Homo sapiens OX=9606 GN=GNAI2 PE=1 SV=3	P04899	GNAI2	0	12	10
THO complex subunit 7 homolog OS=Homo sapiens OX=9606 GN=THOC7 PE=1 SV=3	Q6I9Y2	THOC7	0	12	7
Cytochrome c oxidase subunit 5B, mitochondrial OS=Homo sapiens OX=9606 GN=COX5B PE=1 SV=2	P10606	COX5B	0	12	7
Desmocollin-1 OS=Homo sapiens OX=9606 GN=DSC1 PE=1 SV=2	Q08554	DSC1	2	11	15
Microtubule-associated protein tau OS=Homo sapiens OX=9606 GN=MAPT PE=1 SV=5	P10636	TAU	0	11	28
Dynein light chain 2, cytoplasmic OS=Homo sapiens OX=9606 GN=DYNLL2 PE=1 SV=1	Q96FJ2	DYL2	0	11	8
60S acidic ribosomal protein P2 OS=Homo sapiens OX=9606 GN=RPLP2 PE=1 SV=1	P05387	RLA2	0	11	12
Protein FAM107B OS=Homo sapiens OX=9606 GN=FAM107B PE=1 SV=1	Q9H098	F107B	0	11	12
Alpha-endosulfine OS=Homo sapiens OX=9606 GN=ENSA PE=1 SV=1	O43768	ENSA	0	11	12
SAP30-binding protein OS=Homo sapiens OX=9606 GN=SAP30BP PE=1 SV=1	Q9UHR5	S30BP	0	10	9
Microtubule-associated protein RP/EB family member 2 OS=Homo sapiens OX=9606 GN=MAPRE2 PE=1 SV=1	Q15555	MARE2	0	10	5
Nuclear pore glycoprotein p62 OS=Homo sapiens OX=9606 GN=NUP62 PE=1 SV=3	P37198	NUP62	0	10	9
Transcription factor BTF3 OS=Homo sapiens OX=9606 GN=BTF3 PE=1 SV=1	P20290	BTF3	0	10	5
NADH dehydrogenase [ubiquinone] iron-sulfur protein 6, mitochondrial OS=Homo sapiens OX=9606 GN=NDUFS6 PE=1 SV=1	O75380	NDUS6	0	10	7
28S ribosomal protein S7, mitochondrial OS=Homo sapiens OX=9606 GN=MRPS7 PE=1 SV=2	Q9Y2R9	RT07	0	10	5
H/ACA ribonucleoprotein complex subunit 3 OS=Homo sapiens OX=9606 GN=NOP10 PE=1 SV=1	Q9NPE3	NOP10	0	10	5
Mitochondrial import inner membrane translocase subunit Tim13 OS=Homo sapiens OX=9606 GN=TIMM13 PE=1 SV=1	Q9Y5L4	TIM13	0	10	5
Protein max OS=Homo sapiens OX=9606 GN=MAX PE=1 SV=1	P61244	MAX	0	9	7
Signal recognition particle 9 kDa protein OS=Homo sapiens OX=9606 GN=SRP9 PE=1 SV=2	P49458	SRP09	0	9	6
Endothelial differentiation-related factor 1 OS=Homo sapiens OX=9606 GN=EDF1 PE=1 SV=1	O60869	EDF1	0	9	11
Adenylate kinase isoenzyme 6 OS=Homo sapiens OX=9606 GN=AK6 PE=1 SV=1	Q9Y3D8	KAD6	0	9	5
Tropomyosin alpha-3 chain OS=Homo sapiens OX=9606 GN=TPM3 PE=1 SV=2	P06753	TPM3	0	8	11
Biorientation of chromosomes in cell division protein 1 OS=Homo sapiens OX=9606 GN=BOD1 PE=1 SV=2	Q96IK1	BOD1	0	8	7
Negative elongation factor E OS=Homo sapiens OX=9606 GN=NELFE PE=1 SV=3	P18615	NELFE	0	8	6
Acidic leucine-rich nuclear phosphoprotein 32 family member E OS=Homo sapiens OX=9606 GN=ANP32E PE=1 SV=1	Q9BTT0	AN32E	0	8	7
PRKC apoptosis WT1 regulator protein OS=Homo sapiens OX=9606 GN=PAWR PE=1 SV=1	Q96IZ0	PAWR	0	8	9
Calmodulin-1 OS=Homo sapiens OX=9606 GN=CALM1 PE=1 SV=1	P0DP23	CALM1	0	8	8
BRO1 domain-containing protein BROX OS=Homo sapiens OX=9606 GN=BROX PE=1 SV=1	Q5VW32	BROX	0	8	6
Protein S100-A11 OS=Homo sapiens OX=9606 GN=S100A11 PE=1 SV=2	P31949	S10AB	0	8	6
UBX domain-containing protein 7 OS=Homo sapiens OX=9606 GN=UBXN7 PE=1 SV=2	O94888	UBXN7	0	8	5
Sperm-associated antigen 7 OS=Homo sapiens OX=9606 GN=SPAG7 PE=1 SV=2	O75391	SPAG7	0	8	6
Coatomer subunit zeta-1 OS=Homo sapiens OX=9606 GN=COPZ1 PE=1 SV=1	P61923	COPZ1	0	8	5
Ferritin heavy chain OS=Homo sapiens OX=9606 GN=FTH1 PE=1 SV=2	P02794	FRIH	0	8	5
Pterin-4-alpha-carbinolamine dehydratase OS=Homo sapiens OX=9606 GN=PCBD1 PE=1 SV=2	P61457	PHS	0	8	5
COMM domain-containing protein 9 OS=Homo sapiens OX=9606 GN=COMMD9 PE=1 SV=2	Q9P000	COMD9	0	8	5
DNA replication complex GINS protein PSF3 OS=Homo sapiens OX=9606 GN=GINS3 PE=1 SV=1	Q9BRX5	PSF3	0	8	5
U6 snRNA-associated Sm-like protein LSm2 OS=Homo sapiens OX=9606 GN=LSM2 PE=1 SV=1	Q9Y333	LSM2	0	8	7
Nucleolysin TIA-1 isoform p40 OS=Homo sapiens OX=9606 GN=TIA1 PE=1 SV=3	P31483	TIA1	0	7	8
Actin-related protein 2/3 complex subunit 5 OS=Homo sapiens OX=9606 GN=ARPC5 PE=1 SV=3	O15511	ARPC5	0	7	8
Nuclear speckle splicing regulatory protein 1 OS=Homo sapiens OX=9606 GN=NSRP1 PE=1 SV=1	Q9H0G5	NSRP1	0	7	6
Craniofacial development protein 1 OS=Homo sapiens OX=9606 GN=CFDP1 PE=1 SV=1	Q9UEE9	CFDP1	0	7	8
Calcium/calmodulin-dependent protein kinase type II subunit delta OS=Homo sapiens OX=9606 GN=CAMK2D PE=1 SV=3	Q13557	KCC2D	0	7	5
Protein BUD31 homolog OS=Homo sapiens OX=9606 GN=BUD31 PE=1 SV=2	P41223	BUD31	0	7	6
Nuclear inhibitor of protein phosphatase 1 OS=Homo sapiens OX=9606 GN=PPP1R8 PE=1 SV=2	Q12972	PP1R8	0	7	5
Ras-related protein Rab-32 OS=Homo sapiens OX=9606 GN=RAB32 PE=1 SV=3	Q13637	RAB32	0	7	5
Ras-related protein Rab-8B OS=Homo sapiens OX=9606 GN=RAB8B PE=1 SV=2	Q92930	RAB8B	0	6	7
Protein HEXIM1 OS=Homo sapiens OX=9606 GN=HEXIM1 PE=1 SV=1	O94992	HEXI1	0	6	8
Jupiter microtubule associated homolog 1 OS=Homo sapiens OX=9606 GN=JPT1 PE=1 SV=3	Q9UK76	JUPI1	0	6	9
Charged multivesicular body protein 4b OS=Homo sapiens OX=9606 GN=CHMP4B PE=1 SV=1	Q9H444	CHM4B	0	6	12
Protein phosphatase 1 regulatory subunit 7 OS=Homo sapiens OX=9606 GN=PPP1R7 PE=1 SV=1	Q15435	PP1R7	0	6	5
Cytochrome c oxidase assembly factor 7 OS=Homo sapiens OX=9606 GN=COA7 PE=1 SV=2	Q96BR5	COA7	0	6	5
N-terminal Xaa-Pro-Lys N-methyltransferase 1 OS=Homo sapiens OX=9606 GN=NTMT1 PE=1 SV=3	Q9BV86	NTM1A	0	6	5
Valacyclovir hydrolase OS=Homo sapiens OX=9606 GN=BPHL PE=1 SV=1	Q86WA6	BPHL	0	6	5
Proline-rich protein PRCC OS=Homo sapiens OX=9606 GN=PRCC PE=1 SV=1	Q92733	PRCC	0	6	6
Protein LZIC OS=Homo sapiens OX=9606 GN=LZIC PE=1 SV=1	Q8WZA0	LZIC	0	6	7
CWF19-like protein 1 OS=Homo sapiens OX=9606 GN=CWF19L1 PE=1 SV=2	Q69YN2	C19L1	0	6	5
Ribosyldihydronicotinamide dehydrogenase [quinone] OS=Homo sapiens OX=9606 GN=NQO2 PE=1 SV=5	P16083	NQO2	0	6	5
Tropomyosin alpha-4 chain OS=Homo sapiens OX=9606 GN=TPM4 PE=1 SV=3	P67936	TPM4	0	5	15
Transcription initiation factor IIA subunit 1 OS=Homo sapiens OX=9606 GN=GTF2A1 PE=1 SV=1	P52655	TF2AA	0	5	9
Coiled-coil domain-containing protein 124 OS=Homo sapiens OX=9606 GN=CCDC124 PE=1 SV=1	Q96CT7	CC124	0	5	11
H/ACA ribonucleoprotein complex subunit 1 OS=Homo sapiens OX=9606 GN=GAR1 PE=1 SV=1	Q9NY12	GAR1	0	5	5
Charged multivesicular body protein 2b OS=Homo sapiens OX=9606 GN=CHMP2B PE=1 SV=1	Q9UQN3	CHM2B	0	5	6
E3 ubiquitin-protein ligase RNF181 OS=Homo sapiens OX=9606 GN=RNF181 PE=1 SV=1	Q9P0P0	RN181	0	5	7
NADH dehydrogenase [ubiquinone] 1 alpha subcomplex subunit 2 OS=Homo sapiens OX=9606 GN=NDUFA2 PE=1 SV=3	O43678	NDUA2	0	5	5
